# Supplementary material for: A Sustainable Green Enzymatic Method for Amide Bond Formation
Source: Molecules. 2023 Jul 28;28(15):5706. doi: 10.3390/molecules28155706 (PMC10419938; doi:10.3390/molecules28155706)
Supplement: Supplementary file 1 [file molecules-28-05706-s001.zip]

Archive with 1 entries (1 files):
- molecules-2425772-supplementary.pdf
